# Supplementary material for: Efficient Degradation of 2-Mercaptobenzothiazole and Other Emerging Pollutants by Recombinant Bacterial Dye-Decolorizing Peroxidases
Source: Biomolecules. 2021 Apr 29;11(5):656. doi: 10.3390/biom11050656 (PMC8146892; doi:10.3390/biom11050656)
Supplement: Supplementary file 1 [file biomolecules-11-00656-s001.zip]

Archive with 1 entries (1 files):
- biomolecules-1158090-Supplementary Material.pdf
